# Supplementary material for: Characterisation of Mid-Gestation Amniotic Fluid Cytokine and Bacterial DNA Profiles in Relation to Pregnancy Outcome in a Small Australian Cohort
Source: Microorganisms. 2023 Jun 29;11(7):1698. doi: 10.3390/microorganisms11071698 (PMC10384451; doi:10.3390/microorganisms11071698)
Supplement: Supplementary file 1 [file microorganisms-11-01698-s001.zip]

Archive with 1 entries (1 files):
- microorganisms-2419061-supplementary.pdf
